# Supplementary material for: ﻿Melomastia (Dothideomycetes, Ascomycota) species associated with Chinese Aquilaria spp
Source: MycoKeys. 2024 Dec 4;111:65–86. doi: 10.3897/mycokeys.111.137898 (PMC11635358; doi:10.3897/mycokeys.111.137898)
Supplement: XML Treatment for Melomastia guangdongensis [file mycokeys.111.137898-treatment1.xml]

<!DOCTYPE tp:taxon-treatment
  PUBLIC "-//TaxonX//DTD Taxonomic Treatment Publishing DTD v0 20100105//EN" "tax-treatment-NSO.dtd">
<tp:taxon-treatment xmlns:tp="http://www.plazi.org/taxpub"><tp:treatment-meta><kwd-group><label>Taxon classification</label><kwd>
                <named-content content-type="kingdom">Fungi</named-content>
              </kwd><kwd>
                <named-content content-type="order">Dyfrolomycetales</named-content>
              </kwd><kwd>
                <named-content content-type="family">Pleurotremataceae</named-content>
              </kwd></kwd-group><mixed-citation publication-type="journal"><person-group><name><surname>Du</surname><given-names>Tian-Ye</given-names></name><name><surname>Karunarathna</surname><given-names>Samantha C.</given-names></name><name><surname>Tibpromma</surname><given-names>Saowaluck</given-names></name><name><surname>Hyde</surname><given-names>Kevin D.</given-names></name><name><surname>Nilthong</surname><given-names>Somrudee</given-names></name><name><surname>Mapook</surname><given-names>Ausana</given-names></name><name><surname>Liu</surname><given-names>Xiang-Fu</given-names></name><name><surname>Dai</surname><given-names>Dong-Qin</given-names></name><name><surname>Niu</surname><given-names>Chen</given-names></name><name><surname>Elgorban</surname><given-names>Abdallah M.</given-names></name><name><surname>Chukeatirote</surname><given-names>Ekachai</given-names></name><name><surname>Wang</surname><given-names>Hao-Han</given-names></name></person-group><article-title>﻿<italic><tp:taxon-name><tp:taxon-name-part taxon-name-part-type="genus" reg="Melomastia">Melomastia</tp:taxon-name-part></tp:taxon-name></italic> (<tp:taxon-name><tp:taxon-name-part taxon-name-part-type="class">Dothideomycetes</tp:taxon-name-part></tp:taxon-name>, <tp:taxon-name><tp:taxon-name-part taxon-name-part-type="phylum">Ascomycota</tp:taxon-name-part></tp:taxon-name>) species associated with Chinese <italic><tp:taxon-name><tp:taxon-name-part taxon-name-part-type="genus" reg="Aquilaria">Aquilaria</tp:taxon-name-part></tp:taxon-name></italic> spp.</article-title><source>MycoKeys</source><day>04</day><month>12</month><year>2024</year><volume>111</volume><fpage>65</fpage><lpage>86</lpage><pub-id pub-id-type="doi">10.3897/mycokeys.111.137898</pub-id></mixed-citation></tp:treatment-meta><tp:nomenclature><label>﻿</label><tp:taxon-name>
              <object-id xmlns:xlink="http://www.w3.org/1999/xlink" content-type="arpha" xlink:type="simple">FC43C186-A646-5A67-8D09-4B5E3888DBFE</object-id>
              <tp:taxon-name-part taxon-name-part-type="genus" reg="Melomastia">Melomastia</tp:taxon-name-part>
              <tp:taxon-name-part taxon-name-part-type="species" reg="guangdongensis">guangdongensis</tp:taxon-name-part>
              <object-id xmlns:xlink="http://www.w3.org/1999/xlink" content-type="mycobank" xlink:type="simple">856407</object-id>
              <object-id xmlns:xlink="http://www.w3.org/1999/xlink" xlink:type="simple">Facesoffungi Number: FoF16958</object-id>
            </tp:taxon-name><tp:taxon-authority>T.Y. Du, K.D. Hyde, Tibpromma &amp; Karun.</tp:taxon-authority><tp:taxon-status xmlns:xlink="http://www.w3.org/1999/xlink" xlink:type="simple">sp. nov.</tp:taxon-status><xref ref-type="fig" rid="F2">Fig. 2</xref></tp:nomenclature><tp:treatment-sec sec-type="etymology" id="SECID0E5OAI"><title>Etymology.</title><p>Named after the type locality “Guangdong, China”.</p></tp:treatment-sec><tp:treatment-sec sec-type="Holotype" id="SECID0EDPAI"><title>Holotype.</title><p><abbrev xmlns:xlink="http://www.w3.org/1999/xlink" content-type="institution" xlink:title="Mycological Herbarium of Zhongkai University of Agriculture and Engineering" id="ABBRID0EJPAI" xlink:type="simple">MHZU</abbrev> 23-0021</p></tp:treatment-sec><tp:treatment-sec sec-type="description" id="SECID0EOPAI"><title>Description.</title><p><bold><italic>Saprobic</italic></bold> on a dead branch of <italic><tp:taxon-name><tp:taxon-name-part taxon-name-part-type="genus" reg="Aquilaria">Aquilaria</tp:taxon-name-part><tp:taxon-name-part taxon-name-part-type="species" reg="sinensis">sinensis</tp:taxon-name-part></tp:taxon-name></italic>. <bold><italic>Sexual morph</italic>: <italic>Ascomata</italic></bold> (excluding neck) 180–360 µm high × 200–300 µm diam. (x– = 267 × 245 µm, n = 10), visible as black dots on the host surface, black, solitary, scattered to gregarious, semi-immersed to immersed, uniloculate, globose to subglobose, coriaceous to carbonaceous, ostiolate. <bold><italic>Ostiolar canal</italic></bold> 190–240 µm high × 120–160 µm wide (x– = 214 × 140 µm, n = 10), central, black, cylindrical, coriaceous to carbonaceous, filled with hyaline cells. <bold><italic>Peridium</italic></bold> 30–60 µm wide (x– = 40 µm, n = 20), comprising dense, several layers, outer layers brown to dark brown, thick-walled cells of <bold><italic>textura angularis</italic></bold> to <bold><italic>textura globulosa</italic></bold>, inner layers hyaline, thin-walled cells of <bold><italic>textura angularis</italic></bold> to <bold><italic>textura prismatica</italic></bold>, not fusion well with host tissue. <bold><italic>Hamathecium</italic></bold> comprising 1.5–3 µm wide, numerous filamentous, filiform, septate, sometimes branched, hyaline, pseudoparaphyses, attached to the base and between the asci, embedded in a gelatinous matrix. <bold><italic>Asci</italic></bold> 120–168 × 5.5–7.5 µm (x– = 144 × 6.5 µm, n = 30), bitunicate, 8-spored, cylindrical, short pedicel, rounded in apex, with an obvious ocular chamber. <bold><italic>Ascospores</italic></bold> (18.7–)20–26 × 5–7 µm (x– = 23 × 6 µm, n = 30), overlapping-uniseriate, hyaline, 3-septate at maturity, fusiform with acute ends, slightly constricted at the middle septum, smooth-walled, not surrounded by a mucilaginous sheath. <bold><italic>Asexual morph</italic></bold>: Undetermined.</p></tp:treatment-sec><tp:treatment-sec sec-type="description" id="SECID0EHRAI"><title>Culture characteristics.</title><p>Ascospores germinated on <abbrev xmlns:xlink="http://www.w3.org/1999/xlink" xlink:title="potato dextrose agar" id="ABBRID0ENRAI" xlink:type="simple">PDA</abbrev> after 24 hours, germ tubes were produced from both ends. <bold><italic>Colonies</italic></bold> on <abbrev xmlns:xlink="http://www.w3.org/1999/xlink" xlink:title="potato dextrose agar" id="ABBRID0EURAI" xlink:type="simple">PDA</abbrev> reaching 3 cm diam., after two weeks at 23–28 °C. Colonies obverse: dense, circular, white, velvety, slightly raised at the center, entire edge. Colonies reverse: yellow, cream at the margin.</p></tp:treatment-sec><tp:treatment-sec sec-type="material" id="SECID0EYRAI"><title>Material examined.</title><p>China • Guangdong Province, Maoming City, Dianbai District, Poxin, <named-content xmlns:xlink="http://www.w3.org/1999/xlink" content-type="dwc:verbatimCoordinates" xlink:type="simple"><named-content content-type="geo-json" specific-use="{&#34;type&#34;:&#34;Point&#34;,&#34;coordinates&#34;:[111.127500,21.574444]}" id="NCID0EBSAI" xlink:type="simple">21°34'28"N, 111°7'39"E</named-content></named-content>, on a dead branch of <italic><tp:taxon-name><tp:taxon-name-part taxon-name-part-type="genus" reg="Aquilaria">Aquilaria</tp:taxon-name-part><tp:taxon-name-part taxon-name-part-type="species" reg="sinensis">sinensis</tp:taxon-name-part></tp:taxon-name></italic> (<tp:taxon-name><tp:taxon-name-part taxon-name-part-type="family">Thymelaeaceae</tp:taxon-name-part></tp:taxon-name>), 3 June 2022, T.Y. Du, MMA14, (<abbrev xmlns:xlink="http://www.w3.org/1999/xlink" content-type="institution" xlink:title="Mycological Herbarium of Zhongkai University of Agriculture and Engineering" id="ABBRID0EWSAI" xlink:type="simple">MHZU</abbrev> 23-0021, holotype), ex-type, GMBCC1046, other living culture, <abbrev xmlns:xlink="http://www.w3.org/1999/xlink" content-type="institution" xlink:title="Zhongkai University of Agriculture and Engineering Culture Collection" id="ABBRID0E2SAI" xlink:type="simple">ZHKUCC</abbrev> 23-0040.</p><fig id="F2" position="float" orientation="portrait"><object-id xmlns:xlink="http://www.w3.org/1999/xlink" content-type="doi" xlink:type="simple">10.3897/mycokeys.111.137898.figure2</object-id><object-id xmlns:xlink="http://www.w3.org/1999/xlink" content-type="arpha" xlink:type="simple">A998E87E-468D-5699-8F03-4646F8E61138</object-id><label>Figure 2.</label><caption><p><italic><tp:taxon-name><tp:taxon-name-part taxon-name-part-type="genus" reg="Melomastia">Melomastia</tp:taxon-name-part><tp:taxon-name-part taxon-name-part-type="species" reg="guangdongensis">guangdongensis</tp:taxon-name-part></tp:taxon-name></italic> (<abbrev xmlns:xlink="http://www.w3.org/1999/xlink" content-type="institution" xlink:title="Mycological Herbarium of Zhongkai University of Agriculture and Engineering" id="ABBRID0ETTAI" xlink:type="simple">MHZU</abbrev> 23-0021, holotype) <bold>A–C</bold> appearance of ascomata on the host (the arrows indicate ascomata) <bold>D, E</bold> vertical sections through the ascomata <bold>F</bold> ostiole <bold>G–J</bold> asci (<bold>I, J</bold> asci stained with cotton blue, and arrows indicate ocular chambers) <bold>K</bold> pseudoparaphyses stained with cotton blue <bold>L–O</bold> ascospores (O ascospore stained with cotton blue) <bold>P</bold> germinated ascospore <bold>Q</bold> colony on <abbrev xmlns:xlink="http://www.w3.org/1999/xlink" xlink:title="potato dextrose agar" id="ABBRID0EKUAI" xlink:type="simple">PDA</abbrev> obverse and reverse view. Scale bars: 200 µm (<bold>D–F</bold>); 50 µm (<bold>G–J</bold>); 10 µm (<bold>K–P</bold>).</p></caption><graphic xmlns:xlink="http://www.w3.org/1999/xlink" xlink:href="mycokeys-111-065-g002.jpg" position="float" orientation="portrait" xlink:type="simple" id="oo_1190388.jpg"><uri content-type="original_file" xlink:type="simple">https://binary.pensoft.net/fig/1190388</uri></graphic></fig></tp:treatment-sec><tp:treatment-sec sec-type="notes" id="SECID0EZUAI"><title>Notes.</title><p>In the phylogenetic analyses, our new collection, <italic><tp:taxon-name><tp:taxon-name-part taxon-name-part-type="genus" reg="Melomastia">M.</tp:taxon-name-part><tp:taxon-name-part taxon-name-part-type="species" reg="guangdongensis">guangdongensis</tp:taxon-name-part></tp:taxon-name></italic> formed a sister branch with <italic><tp:taxon-name><tp:taxon-name-part taxon-name-part-type="genus" reg="Melomastia">M.</tp:taxon-name-part><tp:taxon-name-part taxon-name-part-type="species" reg="thamplaensis">thamplaensis</tp:taxon-name-part></tp:taxon-name></italic> strains (HKAS122773, KUMCC 21-0671, and MFLUCC 15-0635) in <italic><tp:taxon-name><tp:taxon-name-part taxon-name-part-type="genus" reg="Melomastia">Melomastia</tp:taxon-name-part></tp:taxon-name></italic><italic>sensu lato</italic> clade (Fig. <xref ref-type="fig" rid="F1">1</xref>) with a 75% ML/0.91 PP bootstrap support. NCBI BLASTn searches of our collection, <italic><tp:taxon-name><tp:taxon-name-part taxon-name-part-type="genus" reg="Melomastia">M.</tp:taxon-name-part><tp:taxon-name-part taxon-name-part-type="species" reg="guangdongensis">guangdongensis</tp:taxon-name-part></tp:taxon-name></italic> showed 99.88% similarity to <italic><tp:taxon-name><tp:taxon-name-part taxon-name-part-type="genus" reg="Melomastia">M.</tp:taxon-name-part><tp:taxon-name-part taxon-name-part-type="species" reg="thamplaensis">thamplaensis</tp:taxon-name-part></tp:taxon-name></italic> (HKAS122773) in the <abbrev xmlns:xlink="http://www.w3.org/1999/xlink" xlink:title="28S nrRNA gene" id="ABBRID0EYWAI" xlink:type="simple">LSU</abbrev> sequence, 100% similarity to <italic><tp:taxon-name><tp:taxon-name-part taxon-name-part-type="genus" reg="Melomastia">M.</tp:taxon-name-part><tp:taxon-name-part taxon-name-part-type="species" reg="thamplaensis">thamplaensis</tp:taxon-name-part></tp:taxon-name></italic> (AND9) in the <abbrev xmlns:xlink="http://www.w3.org/1999/xlink" xlink:title="18S ribosomal RNA" id="ABBRID0EHXAI" xlink:type="simple">SSU</abbrev> sequence, and 98.17% similarity to <italic><tp:taxon-name><tp:taxon-name-part taxon-name-part-type="genus" reg="Melomastia">M.</tp:taxon-name-part><tp:taxon-name-part taxon-name-part-type="species" reg="thamplaensis">thamplaensis</tp:taxon-name-part></tp:taxon-name></italic> (KUMCC 21-0671) in the <abbrev xmlns:xlink="http://www.w3.org/1999/xlink" xlink:title="translation elongation factor 1-alpha" id="ABBRID0EWXAI" xlink:type="simple">TEF</abbrev> sequence. Our new collection, <italic><tp:taxon-name><tp:taxon-name-part taxon-name-part-type="genus" reg="Melomastia">M.</tp:taxon-name-part><tp:taxon-name-part taxon-name-part-type="species" reg="guangdongensis">guangdongensis</tp:taxon-name-part></tp:taxon-name></italic> shares similar morphology with <italic><tp:taxon-name><tp:taxon-name-part taxon-name-part-type="genus" reg="Melomastia">M.</tp:taxon-name-part><tp:taxon-name-part taxon-name-part-type="species" reg="thamplaensis">thamplaensis</tp:taxon-name-part></tp:taxon-name></italic> in the shape of asci and ascospores. However, <italic><tp:taxon-name><tp:taxon-name-part taxon-name-part-type="genus" reg="Melomastia">M.</tp:taxon-name-part><tp:taxon-name-part taxon-name-part-type="species" reg="thamplaensis">thamplaensis</tp:taxon-name-part></tp:taxon-name></italic> differs from <italic><tp:taxon-name><tp:taxon-name-part taxon-name-part-type="genus" reg="Melomastia">M.</tp:taxon-name-part><tp:taxon-name-part taxon-name-part-type="species" reg="guangdongensis">guangdongensis</tp:taxon-name-part></tp:taxon-name></italic> in having clypeate, raised spots, immersed, subglobose to obpyriform, some with broad, flattened base ascomata, and three strata of peridium (<xref ref-type="bibr" rid="B59">Zhang et al. 2017</xref>), while <italic><tp:taxon-name><tp:taxon-name-part taxon-name-part-type="genus" reg="Melomastia">M.</tp:taxon-name-part><tp:taxon-name-part taxon-name-part-type="species" reg="guangdongensis">guangdongensis</tp:taxon-name-part></tp:taxon-name></italic> has semi-immersed to immersed, globose to subglobose ascomata, and two strata of peridium. Base pair differences of the <abbrev xmlns:xlink="http://www.w3.org/1999/xlink" xlink:title="28S nrRNA gene" id="ABBRID0EVZAI" xlink:type="simple">LSU</abbrev> and <abbrev xmlns:xlink="http://www.w3.org/1999/xlink" xlink:title="18S ribosomal RNA" id="ABBRID0EZZAI" xlink:type="simple">SSU</abbrev> genes between our new collection <italic><tp:taxon-name><tp:taxon-name-part taxon-name-part-type="genus" reg="Melomastia">M.</tp:taxon-name-part><tp:taxon-name-part taxon-name-part-type="species" reg="guangdongensis">guangdongensis</tp:taxon-name-part></tp:taxon-name></italic> (GMBCC1046, ex-type) and <italic><tp:taxon-name><tp:taxon-name-part taxon-name-part-type="genus" reg="Melomastia">M.</tp:taxon-name-part><tp:taxon-name-part taxon-name-part-type="species" reg="thamplaensis">thamplaensis</tp:taxon-name-part></tp:taxon-name></italic> (MFLUCC 15-0635, ex-type) showed that there are no nucleotide differences, while the <abbrev xmlns:xlink="http://www.w3.org/1999/xlink" xlink:title="translation elongation factor 1-alpha" id="ABBRID0ET1AI" xlink:type="simple">TEF</abbrev> has 1.6% nucleotide differences (14/865 bp, without gaps), and a comparison of the <abbrev xmlns:xlink="http://www.w3.org/1999/xlink" xlink:title="translation elongation factor 1-alpha" id="ABBRID0EX1AI" xlink:type="simple">TEF</abbrev> nucleotides between new collections and another strain of <italic><tp:taxon-name><tp:taxon-name-part taxon-name-part-type="genus" reg="Melomastia">M.</tp:taxon-name-part><tp:taxon-name-part taxon-name-part-type="species" reg="thamplaensis">thamplaensis</tp:taxon-name-part></tp:taxon-name></italic> (KUMCC 21-0671) resulted in 1.7% differences (15/865 bp, without gaps) (<xref ref-type="bibr" rid="B59">Zhang et al. 2017</xref>; <xref ref-type="bibr" rid="B40">Ren et al. 2024</xref>). Therefore, we introduce our collection, <italic><tp:taxon-name><tp:taxon-name-part taxon-name-part-type="genus" reg="Melomastia">M.</tp:taxon-name-part><tp:taxon-name-part taxon-name-part-type="species" reg="guangdongensis">guangdongensis</tp:taxon-name-part></tp:taxon-name></italic>, as a new species on a dead branch of <italic><tp:taxon-name><tp:taxon-name-part taxon-name-part-type="genus" reg="Aquilaria">Aquilaria</tp:taxon-name-part><tp:taxon-name-part taxon-name-part-type="species" reg="sinensis">sinensis</tp:taxon-name-part></tp:taxon-name></italic> from terrestrial habitats in China, based on both morphology and phylogenetic analyses following the guidelines of <xref ref-type="bibr" rid="B27">Maharachchikumbura et al. (2021)</xref>.</p></tp:treatment-sec><tp:treatment-sec><!--Section generated to contain objects referenced in tp:taxon-treatment.--><fig id="F1" position="float" orientation="portrait"><object-id xmlns:xlink="http://www.w3.org/1999/xlink" content-type="doi" xlink:type="simple">10.3897/mycokeys.111.137898.figure1</object-id><object-id xmlns:xlink="http://www.w3.org/1999/xlink" content-type="arpha" xlink:type="simple">45FE6A44-DF46-5096-AC1E-49E57147241E</object-id><label>Figure 1.</label><caption><p>Phylogram generated from maximum likelihood analysis based on combined <abbrev xmlns:xlink="http://www.w3.org/1999/xlink" xlink:title="28S nrRNA gene" id="ABBRID0E3EAI" xlink:type="simple">LSU</abbrev>, <abbrev xmlns:xlink="http://www.w3.org/1999/xlink" xlink:title="18S ribosomal RNA" id="ABBRID0EAFAI" xlink:type="simple">SSU</abbrev>, and <abbrev xmlns:xlink="http://www.w3.org/1999/xlink" xlink:title="translation elongation factor 1-alpha" id="ABBRID0EEFAI" xlink:type="simple">TEF</abbrev> sequence data of 50 taxa. Bootstrap support values for maximum likelihood (ML) equal to or greater than 60% and clade credibility values greater than 0.90 from Bayesian inference analysis are labelled at each node. The tree is rooted with <italic><tp:taxon-name><tp:taxon-name-part taxon-name-part-type="genus" reg="Anisomeridium">Anisomeridium</tp:taxon-name-part><tp:taxon-name-part taxon-name-part-type="species" reg="phaeospermum">phaeospermum</tp:taxon-name-part></tp:taxon-name></italic> (MPN539) and <italic><tp:taxon-name><tp:taxon-name-part taxon-name-part-type="genus" reg="Anisomeridium">A.</tp:taxon-name-part><tp:taxon-name-part taxon-name-part-type="species" reg="ubianum">ubianum</tp:taxon-name-part></tp:taxon-name></italic> (MPN94). The new isolates are indicated in red, and the ex-type strains are in bold.</p></caption><graphic xmlns:xlink="http://www.w3.org/1999/xlink" xlink:href="mycokeys-111-065-g001.jpg" position="float" orientation="portrait" xlink:type="simple" id="oo_1190387.jpg"><uri content-type="original_file" xlink:type="simple">https://binary.pensoft.net/fig/1190387</uri></graphic></fig></tp:treatment-sec><ref-list><ref id="B59"><mixed-citation xmlns:xlink="http://www.w3.org/1999/xlink" xlink:type="simple"><person-group><name name-style="western"><surname>Zhang</surname><given-names>JF</given-names></name><name name-style="western"><surname>Liu</surname><given-names>JK</given-names></name><name name-style="western"><surname>Hyde</surname><given-names>KD</given-names></name><name name-style="western"><surname>Chen</surname><given-names>YY</given-names></name><name name-style="western"><surname>Liu</surname><given-names>YX</given-names></name><name name-style="western"><surname>Liu</surname><given-names>ZY</given-names></name></person-group> (<year>2017</year>) <article-title>Two new species of <italic><tp:taxon-name><tp:taxon-name-part taxon-name-part-type="genus">Dyfrolomyces</tp:taxon-name-part></tp:taxon-name></italic> (<tp:taxon-name><tp:taxon-name-part taxon-name-part-type="family">Dyfrolomycetaceae</tp:taxon-name-part></tp:taxon-name>, <tp:taxon-name><tp:taxon-name-part taxon-name-part-type="class">Dothideomycetes</tp:taxon-name-part></tp:taxon-name>) from karst landforms.</article-title><source>Phytotaxa</source><volume>313</volume>(<issue>3</issue>): <fpage>267</fpage>–<lpage>277</lpage>. <ext-link xlink:href="10.11646/phytotaxa.313.3.4" ext-link-type="doi" xlink:type="simple">https://doi.org/10.11646/phytotaxa.313.3.4</ext-link></mixed-citation></ref><ref id="B40"><mixed-citation xmlns:xlink="http://www.w3.org/1999/xlink" xlink:type="simple"><person-group><name name-style="western"><surname>Ren</surname><given-names>GC</given-names></name><name name-style="western"><surname>Jayasiri</surname><given-names>SC</given-names></name><name name-style="western"><surname>Tibpromma</surname><given-names>S</given-names></name><name name-style="western"><surname>De Farias</surname><given-names>ARG</given-names></name><name name-style="western"><surname>Chethana</surname><given-names>KWT</given-names></name><name name-style="western"><surname>Faraj</surname><given-names>KH</given-names></name><name name-style="western"><surname>Wanasinghe</surname><given-names>DN</given-names></name><name name-style="western"><surname>Xu</surname><given-names>JC</given-names></name><name name-style="western"><surname>Hyde</surname><given-names>KD</given-names></name><name name-style="western"><surname>Gui</surname><given-names>H</given-names></name></person-group> (<year>2024</year>) <article-title>Saprobic ascomycetes associated with woody litter from the Greater Mekong Subregion (Southwestern China and Northern Thailand).</article-title><source>Mycosphere : Journal of Fungal Biology</source><volume>15</volume>(<issue>1</issue>): <fpage>954</fpage>–<lpage>1082</lpage>. <ext-link xlink:href="10.5943/mycosphere/15/1/8" ext-link-type="doi" xlink:type="simple">https://doi.org/10.5943/mycosphere/15/1/8</ext-link></mixed-citation></ref><ref id="B27"><mixed-citation xmlns:xlink="http://www.w3.org/1999/xlink" xlink:type="simple"><person-group><name name-style="western"><surname>Maharachchikumbura</surname><given-names>SSN</given-names></name><name name-style="western"><surname>Chen</surname><given-names>Y</given-names></name><name name-style="western"><surname>Ariyawansa</surname><given-names>HA</given-names></name><name name-style="western"><surname>Hyde</surname><given-names>KD</given-names></name><name name-style="western"><surname>Haelewaters</surname><given-names>D</given-names></name><name name-style="western"><surname>Perera</surname><given-names>RH</given-names></name><name name-style="western"><surname>Samarakoon</surname><given-names>MC</given-names></name><name name-style="western"><surname>Wanasinghe</surname><given-names>DN</given-names></name><name name-style="western"><surname>Bustamante</surname><given-names>DE</given-names></name><name name-style="western"><surname>Liu</surname><given-names>J</given-names></name><name name-style="western"><surname>Lawrence</surname><given-names>DP</given-names></name><name name-style="western"><surname>Cheewangkoon</surname><given-names>R</given-names></name><name name-style="western"><surname>Stadler</surname><given-names>M</given-names></name></person-group> (<year>2021</year>) <article-title>Integrative approaches for species delimitation in <tp:taxon-name><tp:taxon-name-part taxon-name-part-type="phylum">Ascomycota</tp:taxon-name-part></tp:taxon-name>.</article-title><source>Fungal Diversity</source><volume>109</volume>(<issue>1</issue>): <fpage>155</fpage>–<lpage>179</lpage>. <ext-link xlink:href="10.1007/s13225-021-00486-6" ext-link-type="doi" xlink:type="simple">https://doi.org/10.1007/s13225-021-00486-6</ext-link></mixed-citation></ref></ref-list></tp:taxon-treatment>
