# Supplementary material for: ﻿Melomastia (Dothideomycetes, Ascomycota) species associated with Chinese Aquilaria spp
Source: MycoKeys. 2024 Dec 4;111:65–86. doi: 10.3897/mycokeys.111.137898 (PMC11635358; doi:10.3897/mycokeys.111.137898)
Supplement: XML Treatment for Melomastia yunnanensis [file mycokeys.111.137898-treatment3.xml]

<!DOCTYPE tp:taxon-treatment
  PUBLIC "-//TaxonX//DTD Taxonomic Treatment Publishing DTD v0 20100105//EN" "tax-treatment-NSO.dtd">
<tp:taxon-treatment xmlns:tp="http://www.plazi.org/taxpub"><tp:treatment-meta><kwd-group><label>Taxon classification</label><kwd>
                <named-content content-type="kingdom">Fungi</named-content>
              </kwd><kwd>
                <named-content content-type="order">Dyfrolomycetales</named-content>
              </kwd><kwd>
                <named-content content-type="family">Pleurotremataceae</named-content>
              </kwd></kwd-group><mixed-citation publication-type="journal"><person-group><name><surname>Du</surname><given-names>Tian-Ye</given-names></name><name><surname>Karunarathna</surname><given-names>Samantha C.</given-names></name><name><surname>Tibpromma</surname><given-names>Saowaluck</given-names></name><name><surname>Hyde</surname><given-names>Kevin D.</given-names></name><name><surname>Nilthong</surname><given-names>Somrudee</given-names></name><name><surname>Mapook</surname><given-names>Ausana</given-names></name><name><surname>Liu</surname><given-names>Xiang-Fu</given-names></name><name><surname>Dai</surname><given-names>Dong-Qin</given-names></name><name><surname>Niu</surname><given-names>Chen</given-names></name><name><surname>Elgorban</surname><given-names>Abdallah M.</given-names></name><name><surname>Chukeatirote</surname><given-names>Ekachai</given-names></name><name><surname>Wang</surname><given-names>Hao-Han</given-names></name></person-group><article-title>﻿<italic><tp:taxon-name><tp:taxon-name-part taxon-name-part-type="genus" reg="Melomastia">Melomastia</tp:taxon-name-part></tp:taxon-name></italic> (<tp:taxon-name><tp:taxon-name-part taxon-name-part-type="class">Dothideomycetes</tp:taxon-name-part></tp:taxon-name>, <tp:taxon-name><tp:taxon-name-part taxon-name-part-type="phylum">Ascomycota</tp:taxon-name-part></tp:taxon-name>) species associated with Chinese <italic><tp:taxon-name><tp:taxon-name-part taxon-name-part-type="genus" reg="Aquilaria">Aquilaria</tp:taxon-name-part></tp:taxon-name></italic> spp.</article-title><source>MycoKeys</source><day>04</day><month>12</month><year>2024</year><volume>111</volume><fpage>65</fpage><lpage>86</lpage><pub-id pub-id-type="doi">10.3897/mycokeys.111.137898</pub-id></mixed-citation></tp:treatment-meta><tp:nomenclature><label>﻿</label><tp:taxon-name>
              <object-id xmlns:xlink="http://www.w3.org/1999/xlink" content-type="arpha" xlink:type="simple">7F0CEEFC-4872-575B-9E54-43F3A9DD51BA</object-id>
              <tp:taxon-name-part taxon-name-part-type="genus" reg="Melomastia">Melomastia</tp:taxon-name-part>
              <tp:taxon-name-part taxon-name-part-type="species" reg="yunnanensis">yunnanensis</tp:taxon-name-part>
              <object-id xmlns:xlink="http://www.w3.org/1999/xlink" content-type="mycobank" xlink:type="simple">856408</object-id>
              <object-id xmlns:xlink="http://www.w3.org/1999/xlink" xlink:type="simple">Facesoffungi Number: FoF16959</object-id>
            </tp:taxon-name><tp:taxon-authority>T.Y. Du, K.D. Hyde, Tibpromma &amp; Karun.</tp:taxon-authority><tp:taxon-status xmlns:xlink="http://www.w3.org/1999/xlink" xlink:type="simple">sp. nov.</tp:taxon-status><xref ref-type="fig" rid="F4">Fig. 4</xref></tp:nomenclature><tp:treatment-sec sec-type="etymology" id="SECID0EKNBI"><title>Etymology.</title><p>Named after the type location “Yunnan, China”.</p></tp:treatment-sec><tp:treatment-sec sec-type="Holotype" id="SECID0EPNBI"><title>Holotype.</title><p><abbrev xmlns:xlink="http://www.w3.org/1999/xlink" content-type="institution" xlink:title="Guizhou Medical University" id="ABBRID0EVNBI" xlink:type="simple">GMB-W</abbrev> 1007</p></tp:treatment-sec><tp:treatment-sec sec-type="description" id="SECID0E1NBI"><title>Description.</title><p><bold><italic>Saprobic</italic></bold> on a dead branch of <italic><tp:taxon-name><tp:taxon-name-part taxon-name-part-type="genus" reg="Aquilaria">Aquilaria</tp:taxon-name-part></tp:taxon-name></italic> sp. <bold><italic>Sexual morph</italic>: <italic>Ascomata</italic></bold> (excluding neck) 400–500 µm high × 300–480 µm diam. (x– = 458 × 395 µm, n = 10), solitary, scattered to gregarious, immersed to erumpent through host tissue, globose, black, carbonaceous, ostiolate. <bold><italic>Ostiolar canal</italic></bold> 100–160 µm high × 120–230 µm wide (x– = 130 × 184 µm, n = 10), central, black, conical, carbonaceous, filled with hyaline sparse periphyses. <bold><italic>Peridium</italic></bold> 25–75 µm wide (x– = 55 µm, n = 10), comprising of dense, several layers of brown to dark brown, thick-walled cells of <bold><italic>textura angularis</italic></bold> to <bold><italic>textura prismatica</italic></bold>. <bold><italic>Hamathecium</italic></bold> comprising 2.5–7.5 µm wide, numerous filamentous, filiform, septate, sometimes branched, hyaline pseudoparaphyses, attached to the base and between the asci, embedded in a gelatinous matrix. <bold><italic>Asci</italic></bold> 180–220 × 7.5–10.5 µm (x– = 195.5 × 9 µm, n = 30), bitunicate, 8-spored, cylindrical, short pedicel, thickened and rounded apex, with an obvious ocular chamber. <bold><italic>Ascospores</italic></bold> 20–24.5 × 6–8 µm (x– = 22.5 × 7 µm, n = 30), overlapping-uniseriate, hyaline, when ascospores gather together, they appear light yellow, mostly 6–8-septate at maturity, mostly 7-septate, cylindrical, with rounded ends, slightly constricted at the septum, often similar width of cells with several small guttules, not surrounded by a mucilaginous sheath. <bold><italic>Asexual morph</italic></bold>: Undetermined.</p><fig id="F4" position="float" orientation="portrait"><object-id xmlns:xlink="http://www.w3.org/1999/xlink" content-type="doi" xlink:type="simple">10.3897/mycokeys.111.137898.figure4</object-id><object-id xmlns:xlink="http://www.w3.org/1999/xlink" content-type="arpha" xlink:type="simple">56DDCE50-23FD-5A5F-A727-BAA3FDD9FB87</object-id><label>Figure 4.</label><caption><p><italic><tp:taxon-name><tp:taxon-name-part taxon-name-part-type="genus" reg="Melomastia">Melomastia</tp:taxon-name-part><tp:taxon-name-part taxon-name-part-type="species" reg="yunnanensis">yunnanensis</tp:taxon-name-part></tp:taxon-name></italic> (<abbrev xmlns:xlink="http://www.w3.org/1999/xlink" content-type="institution" xlink:title="Guizhou Medical University" id="ABBRID0E3PBI" xlink:type="simple">GMB-W</abbrev> 1007, holotype) <bold>A–C</bold> appearance of ascomata on the host (the arrows indicate ascomata) <bold>D</bold> vertical sections through the ascoma <bold>E</bold> ostiole <bold>F</bold> peridium <bold>G–I</bold> asci <bold>J</bold> asci ocular chamber <bold>K</bold> germinated ascospore <bold>L</bold> pseudoparaphyses <bold>M–Q</bold> ascospores <bold>R, S</bold> colonies on <abbrev xmlns:xlink="http://www.w3.org/1999/xlink" xlink:title="potato dextrose agar" id="ABBRID0EVQBI" xlink:type="simple">PDA</abbrev> obverse and reverse view. Scale bars: 200 µm (<bold>D</bold>); 100 µm (<bold>G–I</bold>); 50 µm (<bold>E, F</bold>); 20 µm (<bold>J, K, M–Q</bold>); 10 µm (<bold>L</bold>).</p></caption><graphic xmlns:xlink="http://www.w3.org/1999/xlink" xlink:href="mycokeys-111-065-g004.jpg" position="float" orientation="portrait" xlink:type="simple" id="oo_1190390.jpg"><uri content-type="original_file" xlink:type="simple">https://binary.pensoft.net/fig/1190390</uri></graphic></fig></tp:treatment-sec><tp:treatment-sec sec-type="description" id="SECID0EIRBI"><title>Culture characteristics.</title><p>Ascospores germinated on <abbrev xmlns:xlink="http://www.w3.org/1999/xlink" xlink:title="potato dextrose agar" id="ABBRID0EORBI" xlink:type="simple">PDA</abbrev> after 24 hours, germ tubes were produced from both ends, germinated ascospores appear light brown. <bold><italic>Colonies</italic></bold> on <abbrev xmlns:xlink="http://www.w3.org/1999/xlink" xlink:title="potato dextrose agar" id="ABBRID0EVRBI" xlink:type="simple">PDA</abbrev> reaching 2 cm diam., after two weeks at 23–28 °C. Colonies obverse: dense, circular, umbonate, gray at the center, cream, and entire edge. Colonies reverse: gray brown, light brown at the margin.</p></tp:treatment-sec><tp:treatment-sec sec-type="material" id="SECID0EZRBI"><title>Material examined.</title><p>China • Yunnan Province, Xishuangbanna, Jinghong City, Naban River Nature Reserve, <named-content xmlns:xlink="http://www.w3.org/1999/xlink" content-type="dwc:verbatimCoordinates" xlink:type="simple"><named-content content-type="geo-json" specific-use="{&#34;type&#34;:&#34;Point&#34;,&#34;coordinates&#34;:[100.672500,22.130833]}" id="NCID0ECSBI" xlink:type="simple">22°7'51"N, 100°40'21"E</named-content></named-content>, on a dead branch of <italic><tp:taxon-name><tp:taxon-name-part taxon-name-part-type="genus" reg="Aquilaria">Aquilaria</tp:taxon-name-part></tp:taxon-name></italic> sp. (<tp:taxon-name><tp:taxon-name-part taxon-name-part-type="family">Thymelaeaceae</tp:taxon-name-part></tp:taxon-name>), 14 September 2021, Tianye Du, YNA51 (<abbrev xmlns:xlink="http://www.w3.org/1999/xlink" content-type="institution" xlink:title="Guizhou Medical University" id="ABBRID0ETSBI" xlink:type="simple">GMB-W</abbrev> 1007, holotype), ex-type, GMBCC1009, other living culture, <abbrev xmlns:xlink="http://www.w3.org/1999/xlink" content-type="institution" xlink:title="Guizhou Culture Collection" id="ABBRID0EYSBI" xlink:type="simple">GZCC</abbrev> 23-0621.</p></tp:treatment-sec><tp:treatment-sec sec-type="notes" id="SECID0E4SBI"><title>Notes.</title><p>In the phylogenetic analyses, our new collection, <italic><tp:taxon-name><tp:taxon-name-part taxon-name-part-type="genus" reg="Melomastia">M.</tp:taxon-name-part><tp:taxon-name-part taxon-name-part-type="species" reg="yunnanensis">yunnanensis</tp:taxon-name-part></tp:taxon-name></italic> formed a sister branch with <italic><tp:taxon-name><tp:taxon-name-part taxon-name-part-type="genus" reg="Melomastia">M.</tp:taxon-name-part><tp:taxon-name-part taxon-name-part-type="species" reg="sinensis">sinensis</tp:taxon-name-part></tp:taxon-name></italic> (MFLUCC 17-1344, MFLUCC 17-2606, MFLU 17-0777, and GMBCC1008) in <italic><tp:taxon-name><tp:taxon-name-part taxon-name-part-type="genus" reg="Melomastia">Melomastia</tp:taxon-name-part></tp:taxon-name></italic><italic>sensu lato</italic> with a 100% ML/1.00 PP bootstrap support (Fig. <xref ref-type="fig" rid="F1">1</xref>). NCBI BLASTn searches of our collection <italic><tp:taxon-name><tp:taxon-name-part taxon-name-part-type="genus" reg="Melomastia">M.</tp:taxon-name-part><tp:taxon-name-part taxon-name-part-type="species" reg="yunnanensis">yunnanensis</tp:taxon-name-part></tp:taxon-name></italic> showed 99.23% similarity to <italic><tp:taxon-name><tp:taxon-name-part taxon-name-part-type="genus" reg="Melomastia">M.</tp:taxon-name-part><tp:taxon-name-part taxon-name-part-type="species" reg="sinensis">sinensis</tp:taxon-name-part></tp:taxon-name></italic> (MFLUCC 17-2606) in the <abbrev xmlns:xlink="http://www.w3.org/1999/xlink" xlink:title="28S nrRNA gene" id="ABBRID0E3UBI" xlink:type="simple">LSU</abbrev> sequence, 98.92% similarity to <italic><tp:taxon-name><tp:taxon-name-part taxon-name-part-type="genus" reg="Melomastia">M.</tp:taxon-name-part><tp:taxon-name-part taxon-name-part-type="species" reg="thamplaensis">thamplaensis</tp:taxon-name-part></tp:taxon-name></italic> (AND9) in the <abbrev xmlns:xlink="http://www.w3.org/1999/xlink" xlink:title="18S ribosomal RNA" id="ABBRID0ELVBI" xlink:type="simple">SSU</abbrev> sequence, and 96.34% similarity to <italic><tp:taxon-name><tp:taxon-name-part taxon-name-part-type="genus" reg="Melomastia">M.</tp:taxon-name-part><tp:taxon-name-part taxon-name-part-type="species" reg="sinensis">sinensis</tp:taxon-name-part></tp:taxon-name></italic> (MFLUCC 17-2606) in the <abbrev xmlns:xlink="http://www.w3.org/1999/xlink" xlink:title="translation elongation factor 1-alpha" id="ABBRID0E1VBI" xlink:type="simple">TEF</abbrev> sequence. Our new collection, <italic><tp:taxon-name><tp:taxon-name-part taxon-name-part-type="genus" reg="Melomastia">M.</tp:taxon-name-part><tp:taxon-name-part taxon-name-part-type="species" reg="yunnanensis">yunnanensis</tp:taxon-name-part></tp:taxon-name></italic> shares similar morphology with <italic><tp:taxon-name><tp:taxon-name-part taxon-name-part-type="genus" reg="Melomastia">M.</tp:taxon-name-part><tp:taxon-name-part taxon-name-part-type="species" reg="sinensis">sinensis</tp:taxon-name-part></tp:taxon-name></italic> in cylindrical and septate ascospores. However, <italic><tp:taxon-name><tp:taxon-name-part taxon-name-part-type="genus" reg="Melomastia">M.</tp:taxon-name-part><tp:taxon-name-part taxon-name-part-type="species" reg="sinensis">sinensis</tp:taxon-name-part></tp:taxon-name></italic> differs from <italic><tp:taxon-name><tp:taxon-name-part taxon-name-part-type="genus" reg="Melomastia">M.</tp:taxon-name-part><tp:taxon-name-part taxon-name-part-type="species" reg="yunnanensis">yunnanensis</tp:taxon-name-part></tp:taxon-name></italic> in having superficial, semi-immersed to immersed ascomata, cylindrical or conical ostiolar canal, and unbranched pseudoparaphyses (<xref ref-type="bibr" rid="B16">Hyde et al. 2018</xref>), while our <italic><tp:taxon-name><tp:taxon-name-part taxon-name-part-type="genus" reg="Melomastia">M.</tp:taxon-name-part><tp:taxon-name-part taxon-name-part-type="species" reg="yunnanensis">yunnanensis</tp:taxon-name-part></tp:taxon-name></italic> has immersed ascomata, conical ostiolar canal, and pseudoparaphyses sometimes branched. In addition, the nucleotide base pair differences between our new collection <italic><tp:taxon-name><tp:taxon-name-part taxon-name-part-type="genus" reg="Melomastia">M.</tp:taxon-name-part><tp:taxon-name-part taxon-name-part-type="species" reg="yunnanensis">yunnanensis</tp:taxon-name-part></tp:taxon-name></italic> (GMBCC1009, ex-type) and <italic><tp:taxon-name><tp:taxon-name-part taxon-name-part-type="genus" reg="Melomastia">M.</tp:taxon-name-part><tp:taxon-name-part taxon-name-part-type="species" reg="sinensis">sinensis</tp:taxon-name-part></tp:taxon-name></italic> (MFLUCC 17-1344, ex-type) showed the <abbrev xmlns:xlink="http://www.w3.org/1999/xlink" xlink:title="28S nrRNA gene" id="ABBRID0EPYBI" xlink:type="simple">LSU</abbrev> gene has 0.5% nucleotide differences (4/760 bp, without gaps), the <abbrev xmlns:xlink="http://www.w3.org/1999/xlink" xlink:title="18S ribosomal RNA" id="ABBRID0ETYBI" xlink:type="simple">SSU</abbrev> gene has 0.5% nucleotide differences (4/813 bp, without gaps), while the <abbrev xmlns:xlink="http://www.w3.org/1999/xlink" xlink:title="translation elongation factor 1-alpha" id="ABBRID0EXYBI" xlink:type="simple">TEF</abbrev> gene of <italic><tp:taxon-name><tp:taxon-name-part taxon-name-part-type="genus" reg="Melomastia">M.</tp:taxon-name-part><tp:taxon-name-part taxon-name-part-type="species" reg="sinensis">sinensis</tp:taxon-name-part></tp:taxon-name></italic> (MFLUCC 17-1344, ex-type) is unavailable (<xref ref-type="bibr" rid="B16">Hyde et al. 2018</xref>). We compared the <abbrev xmlns:xlink="http://www.w3.org/1999/xlink" xlink:title="translation elongation factor 1-alpha" id="ABBRID0EKZBI" xlink:type="simple">TEF</abbrev> nucleotides between the new collection and another collection of <italic><tp:taxon-name><tp:taxon-name-part taxon-name-part-type="genus" reg="Melomastia">M.</tp:taxon-name-part><tp:taxon-name-part taxon-name-part-type="species" reg="sinensis">sinensis</tp:taxon-name-part></tp:taxon-name></italic> (MFLUCC 17-2606), which resulted in 3.8% differences (33/873 bp, without gaps) (<xref ref-type="bibr" rid="B46">Senwanna et al. 2021</xref>). Therefore, we introduce our new collection, <italic><tp:taxon-name><tp:taxon-name-part taxon-name-part-type="genus" reg="Melomastia">M.</tp:taxon-name-part><tp:taxon-name-part taxon-name-part-type="species" reg="yunnanensis">yunnanensis</tp:taxon-name-part></tp:taxon-name></italic>, as a new species on a dead branch of <italic><tp:taxon-name><tp:taxon-name-part taxon-name-part-type="genus" reg="Aquilaria">Aquilaria</tp:taxon-name-part></tp:taxon-name></italic> sp. from terrestrial habitats in China, based on both morphological study and phylogenetic analyses following the guidelines of <xref ref-type="bibr" rid="B27">Maharachchikumbura et al. (2021)</xref>.</p></tp:treatment-sec><tp:treatment-sec><!--Section generated to contain objects referenced in tp:taxon-treatment.--><fig id="F1" position="float" orientation="portrait"><object-id xmlns:xlink="http://www.w3.org/1999/xlink" content-type="doi" xlink:type="simple">10.3897/mycokeys.111.137898.figure1</object-id><object-id xmlns:xlink="http://www.w3.org/1999/xlink" content-type="arpha" xlink:type="simple">45FE6A44-DF46-5096-AC1E-49E57147241E</object-id><label>Figure 1.</label><caption><p>Phylogram generated from maximum likelihood analysis based on combined <abbrev xmlns:xlink="http://www.w3.org/1999/xlink" xlink:title="28S nrRNA gene" id="ABBRID0E3EAI" xlink:type="simple">LSU</abbrev>, <abbrev xmlns:xlink="http://www.w3.org/1999/xlink" xlink:title="18S ribosomal RNA" id="ABBRID0EAFAI" xlink:type="simple">SSU</abbrev>, and <abbrev xmlns:xlink="http://www.w3.org/1999/xlink" xlink:title="translation elongation factor 1-alpha" id="ABBRID0EEFAI" xlink:type="simple">TEF</abbrev> sequence data of 50 taxa. Bootstrap support values for maximum likelihood (ML) equal to or greater than 60% and clade credibility values greater than 0.90 from Bayesian inference analysis are labelled at each node. The tree is rooted with <italic><tp:taxon-name><tp:taxon-name-part taxon-name-part-type="genus" reg="Anisomeridium">Anisomeridium</tp:taxon-name-part><tp:taxon-name-part taxon-name-part-type="species" reg="phaeospermum">phaeospermum</tp:taxon-name-part></tp:taxon-name></italic> (MPN539) and <italic><tp:taxon-name><tp:taxon-name-part taxon-name-part-type="genus" reg="Anisomeridium">A.</tp:taxon-name-part><tp:taxon-name-part taxon-name-part-type="species" reg="ubianum">ubianum</tp:taxon-name-part></tp:taxon-name></italic> (MPN94). The new isolates are indicated in red, and the ex-type strains are in bold.</p></caption><graphic xmlns:xlink="http://www.w3.org/1999/xlink" xlink:href="mycokeys-111-065-g001.jpg" position="float" orientation="portrait" xlink:type="simple" id="oo_1190387.jpg"><uri content-type="original_file" xlink:type="simple">https://binary.pensoft.net/fig/1190387</uri></graphic></fig></tp:treatment-sec><ref-list><ref id="B16"><mixed-citation xmlns:xlink="http://www.w3.org/1999/xlink" xlink:type="simple"><person-group><name name-style="western"><surname>Hyde</surname><given-names>KD</given-names></name><name name-style="western"><surname>Chaiwan</surname><given-names>N</given-names></name><name name-style="western"><surname>Norphanphoun</surname><given-names>C</given-names></name><name name-style="western"><surname>Boonmee</surname><given-names>S</given-names></name><name name-style="western"><surname>Camporesi</surname><given-names>E</given-names></name><name name-style="western"><surname>Chethana</surname><given-names>KWT</given-names></name><name name-style="western"><surname>Dayarathne</surname><given-names>MC</given-names></name><name name-style="western"><surname>De Silva</surname><given-names>NI</given-names></name><name name-style="western"><surname>Dissanayake</surname><given-names>AJ</given-names></name><name name-style="western"><surname>Ekanayaka</surname><given-names>AH</given-names></name><name name-style="western"><surname>Hongsanan</surname><given-names>S</given-names></name><name name-style="western"><surname>Huang</surname><given-names>SK</given-names></name><name name-style="western"><surname>Jayasiri</surname><given-names>SC</given-names></name><name name-style="western"><surname>Jayawardena</surname><given-names>RS</given-names></name><name name-style="western"><surname>Jiang</surname><given-names>HB</given-names></name><name name-style="western"><surname>Karunarathna</surname><given-names>A</given-names></name><name name-style="western"><surname>Lin</surname><given-names>CG</given-names></name><name name-style="western"><surname>Liu</surname><given-names>JK</given-names></name><name name-style="western"><surname>Liu</surname><given-names>NG</given-names></name><name name-style="western"><surname>Lu</surname><given-names>YZ</given-names></name><name name-style="western"><surname>Luo</surname><given-names>ZL</given-names></name><name name-style="western"><surname>Maharachchimbura</surname><given-names>SSN</given-names></name><name name-style="western"><surname>Manawasinghe</surname><given-names>IS</given-names></name><name name-style="western"><surname>Pem</surname><given-names>D</given-names></name><name name-style="western"><surname>Perera</surname><given-names>RH</given-names></name><name name-style="western"><surname>Phukhamsakda</surname><given-names>C</given-names></name><name name-style="western"><surname>Samarakoon</surname><given-names>MC</given-names></name><name name-style="western"><surname>Senwanna</surname><given-names>C</given-names></name><name name-style="western"><surname>Shang</surname><given-names>QJ</given-names></name><name name-style="western"><surname>Tennakoon</surname><given-names>DS</given-names></name><name name-style="western"><surname>Thambugala</surname><given-names>KM</given-names></name><name name-style="western"><surname>Tibpromma</surname><given-names>S</given-names></name><name name-style="western"><surname>Wanasinghe</surname><given-names>DN</given-names></name><name name-style="western"><surname>Xiao</surname><given-names>YP</given-names></name><name name-style="western"><surname>Yang</surname><given-names>J</given-names></name><name name-style="western"><surname>Zeng</surname><given-names>XY</given-names></name><name name-style="western"><surname>Zhang</surname><given-names>JF</given-names></name><name name-style="western"><surname>Zhang</surname><given-names>SN</given-names></name><name name-style="western"><surname>Bulgakov</surname><given-names>TS</given-names></name><name name-style="western"><surname>Bhat</surname><given-names>DJ</given-names></name><name name-style="western"><surname>Cheewangkoon</surname><given-names>R</given-names></name><name name-style="western"><surname>Goh</surname><given-names>TK</given-names></name><name name-style="western"><surname>Jones</surname><given-names>EBG</given-names></name><name name-style="western"><surname>Kang</surname><given-names>JC</given-names></name><name name-style="western"><surname>Jeewon</surname><given-names>R</given-names></name><name name-style="western"><surname>Liu</surname><given-names>ZY</given-names></name><name name-style="western"><surname>Lumyong</surname><given-names>S</given-names></name><name name-style="western"><surname>Kuo</surname><given-names>CH</given-names></name><name name-style="western"><surname>McKenzie</surname><given-names>EHC</given-names></name><name name-style="western"><surname>Wen</surname><given-names>TC</given-names></name><name name-style="western"><surname>Yan</surname><given-names>JY</given-names></name><name name-style="western"><surname>Zhao</surname><given-names>Q</given-names></name></person-group> (<year>2018</year>) <article-title>Mycosphere notes 169–224.</article-title><source>Mycosphere</source><volume>9</volume>(<issue>2</issue>): <fpage>271</fpage>–<lpage>430</lpage>. <ext-link xlink:href="10.5943/mycosphere/9/2/8" ext-link-type="doi" xlink:type="simple">https://doi.org/10.5943/mycosphere/9/2/8</ext-link></mixed-citation></ref><ref id="B46"><mixed-citation xmlns:xlink="http://www.w3.org/1999/xlink" xlink:type="simple"><person-group><name name-style="western"><surname>Senwanna</surname><given-names>C</given-names></name><name name-style="western"><surname>Mapook</surname><given-names>A</given-names></name><name name-style="western"><surname>Samarakoon</surname><given-names>MC</given-names></name><name name-style="western"><surname>Karunarathna</surname><given-names>A</given-names></name><name name-style="western"><surname>Wang</surname><given-names>Y</given-names></name><name name-style="western"><surname>Tang</surname><given-names>AMC</given-names></name><name name-style="western"><surname>Haituk</surname><given-names>S</given-names></name><name name-style="western"><surname>Suwannarach</surname><given-names>N</given-names></name><name name-style="western"><surname>Hyde</surname><given-names>KD</given-names></name><name name-style="western"><surname>Cheewangkoon</surname><given-names>R</given-names></name></person-group> (<year>2021</year>) <article-title><tp:taxon-name><tp:taxon-name-part taxon-name-part-type="class">Ascomycetes</tp:taxon-name-part></tp:taxon-name> on Para rubber (<italic><tp:taxon-name><tp:taxon-name-part taxon-name-part-type="genus">Hevea</tp:taxon-name-part><tp:taxon-name-part taxon-name-part-type="species">brasiliensis</tp:taxon-name-part></tp:taxon-name></italic>).</article-title><source>Mycosphere</source><volume>12</volume>(<issue>1</issue>): <fpage>1334</fpage>–<lpage>1512</lpage>. <ext-link xlink:href="10.5943/mycosphere/12/1/18" ext-link-type="doi" xlink:type="simple">https://doi.org/10.5943/mycosphere/12/1/18</ext-link></mixed-citation></ref><ref id="B27"><mixed-citation xmlns:xlink="http://www.w3.org/1999/xlink" xlink:type="simple"><person-group><name name-style="western"><surname>Maharachchikumbura</surname><given-names>SSN</given-names></name><name name-style="western"><surname>Chen</surname><given-names>Y</given-names></name><name name-style="western"><surname>Ariyawansa</surname><given-names>HA</given-names></name><name name-style="western"><surname>Hyde</surname><given-names>KD</given-names></name><name name-style="western"><surname>Haelewaters</surname><given-names>D</given-names></name><name name-style="western"><surname>Perera</surname><given-names>RH</given-names></name><name name-style="western"><surname>Samarakoon</surname><given-names>MC</given-names></name><name name-style="western"><surname>Wanasinghe</surname><given-names>DN</given-names></name><name name-style="western"><surname>Bustamante</surname><given-names>DE</given-names></name><name name-style="western"><surname>Liu</surname><given-names>J</given-names></name><name name-style="western"><surname>Lawrence</surname><given-names>DP</given-names></name><name name-style="western"><surname>Cheewangkoon</surname><given-names>R</given-names></name><name name-style="western"><surname>Stadler</surname><given-names>M</given-names></name></person-group> (<year>2021</year>) <article-title>Integrative approaches for species delimitation in <tp:taxon-name><tp:taxon-name-part taxon-name-part-type="phylum">Ascomycota</tp:taxon-name-part></tp:taxon-name>.</article-title><source>Fungal Diversity</source><volume>109</volume>(<issue>1</issue>): <fpage>155</fpage>–<lpage>179</lpage>. <ext-link xlink:href="10.1007/s13225-021-00486-6" ext-link-type="doi" xlink:type="simple">https://doi.org/10.1007/s13225-021-00486-6</ext-link></mixed-citation></ref></ref-list></tp:taxon-treatment>
